# Supplementary material for: Polymorphisms in ERCC4 and ERCC5 and risk of cancers: Systematic research synopsis, meta-analysis, and epidemiological evidence
Source: Front Oncol. 2022 Aug 11;12:951193. doi: 10.3389/fonc.2022.951193 (PMC9404303; doi:10.3389/fonc.2022.951193)
Supplement: Supplementary file 12 [file Table_8.xlsx]

## Sheet: Sheet1
Supplementary Table S8: Associations between 78 SNPs in ERCC4 and ERCC5 and 22 cancers risk based on each SNP extracted from one data source
Ref ID	First author, Year	cancer site	Country/region	ethnicity	Study design	Case	control	sample size	Gene	variant	Allelica	OR (95%CI)	FPRPb
2	Zhu,J, 2018	Kidney	China	Asian	HBCCS	139	531	670	ERCC4	rs2276466 (C>G)	G vs C	1.083 (0.785-1.494)
2	Zhu,J, 2018	Kidney	China	Asian	HBCCS	142	531	673	ERCC5	rs2094258 (C>T)	T vs C	1.399 (1.032-1.898)	0.466588
2	Zhu,J, 2018	Kidney	China	Asian	HBCCS	142	531	673	ERCC5	rs751402 (A>G)	G vs A	1.051 (0.783-1.411)
2	Zhu,J, 2018	Kidney	China	Asian	HBCCS	142	531	673	ERCC5	rs2296147 (T>C)	C vs T	1.139 (0.811-1.600)
2	Zhu,J, 2018	Kidney	China	Asian	HBCCS	142	531	673	ERCC5	rs1047768 (T>C)	C vs T	1.141 (0.887-1.467)
2	Zhu,J, 2018	Kidney	China	Asian	HBCCS	142	531	673	ERCC5	rs873601 (G>A)	A vs G	1.142 (0.914-1.425)
3	Lawania,S, 2018	Lung	India	Asian	HBCCS	370	377	747	ERCC4	rs316028 (C>T)	T vs C	1.460 (1.003-2.126)	0.623248
3	Lawania,S, 2018	Lung	India	Asian	HBCCS	370	370	740	ERCC4	rs254942 (G>A)	A vs G	0.974 (0.801-1.184)
5	Zhao,Z, 2018	Ovary	China	Asian	HBCCS	87	356	443	ERCC4	rs2276466 (C>G)	G vs C	0.986 (0.870-1.117)
5	Zhao,Z, 2018	Ovary	China	Asian	HBCCS	89	356	445	ERCC5	rs2094258 (C>T)	T vs C	1.133 (0.907-1.414)
5	Zhao,Z, 2018	Ovary	China	Asian	HBCCS	89	356	445	ERCC5	rs751402 (A>G)	G vs A	0.884 (0.648-1.206)
5	Zhao,Z, 2018	Ovary	China	Asian	HBCCS	89	356	445	ERCC5	rs2296147 (T>C)	C vs T	0.919 (0.736-1.148)
5	Zhao,Z, 2018	Ovary	China	Asian	HBCCS	89	356	445	ERCC5	rs1047768 (T>C)	C vs T	1.090 (0.872-1.362)
5	Zhao,Z, 2018	Ovary	China	Asian	HBCCS	89	356	445	ERCC5	rs873601 (G>A)	A vs G	0.951 (0.751-1.203)
7	Campo,R, 2017	Stomach	Spain	Caucasian	CCS	117	602	719	ERCC4	rs2238463 (C>G)	G vs C	0.789 (0.397-1.569)
7	Campo,R, 2017	Stomach	Spain	Caucasian	CCS	116	601	717	ERCC4	rs3136038 (C>T)	T vs C	0.667 (0.179-2.491)
7	Campo,R, 2017	Stomach	Spain	Caucasian	CCS	595	594	1189	ERCC4	rs1800067 (G>A)	A vs G	1.020 (0.817-1.274)
8	Dziki,L, 2017	Colorectum	Poland	Caucasian	CCS	309	304	613	ERCC4	rs149364215 (Arg>Ser)	Ser vs Arg	1.012 (0.828-1.236)
9	Wang,M, 2017	Prostate	China	Asian	CCS	1004	1055	2059	ERCC4	rs2276464 (G>C)	C vs G	0.789 (0.642-0.971)	0.336721
9	Wang,M, 2017	Prostate	China	Asian	CCS	1004	1055	2059	ERCC5	rs751402 (A>G)	G vs A	1.009 (0.781-1.303)
11	Ying,M.F, 2016	Pancreas	China	Asian	CCS	195	254	449	ERCC5	rs2094258 (C>T)	T vs C	1.224 (0.895-1.672)
13	Zhao,F, 2015	Pancreas	China	Asian	HBCCS	246	246	492	ERCC5	rs873601 (G>A)	A vs G	0.879 (0.751-1.029)
14	Kabzinski,J, 2015	Colorectum	Poland	Caucasian	CCS	146	149	295	ERCC4	rs1799801 (T>C)	C vs T	1.024 (0.799-1.311)
16	Paszkowska S,K, 2015	Colorectum	Poland	Caucasian	PBCCS	752	1263	2015	ERCC4	rs762521 (G>A)	A vs G	0.953 (0.625-1.453)
16	Paszkowska S,K, 2015	Colorectum	Poland	Caucasian	PBCCS	651	649	1300	ERCC5	rs4150360 (C>T)	T vs C	0.892 (0.679-1.173)
19	Slojewski,M, 2014	Prostate	Poland	Caucasian	CCS	531	772	1303	ERCC4	rs762521 (G>A)	A vs G	0.925 (0.740-1.157)
19	Mirecka A, 2014	Prostate	Poland	Caucasian	CCS	615	783	1398	ERCC5	rs1047769 (A>G)	G vs A	0.947 (0.724-1.238)
21	Pei,X.H, 2014	Breast	China	Asian	HBCCS	417	417	834	ERCC4	rs1799797 (T>C)	C vs T	1.060 (0.848-1.324)
21	Pei,X.H, 2014	Breast	China	Asian	HBCCS	417	417	834	ERCC4	rs2276466 (C>A)	A vs C	1.389 (1.126-1.714)	0.0516964
22	Liu,Y, 2014	Esophagus	China	Asian	CCS	1524	1524	3048	ERCC4	rs3136038 (C>T)	T vs C	1.024 (0.833-1.260)
22	Liu,Y, 2014	Esophagus	China	Asian	CCS	1524	1524	3048	ERCC4	rs254942 (G>A)	A vs G	1.408 (0.830-2.388)
25	Li,X, 2014	Laryngeal	China	Asian	HBCCS	210	210	420	ERCC4	rs2276466 (C>G)	G vs C	0.698 (0.548-0.887)	0.0877766
28	Santos,L.S, 2013	Thyroid	Portugal	Caucasian	HBCCS	102	210	312	ERCC4	rs1800067 (G>A)	A vs G	0.709 (0.549-0.916)	0.191739
29	Wang,X.F, 2013	Brain	China	Asian	CCS	330	652	982	ERCC4	rs1799797 (T>A)	A vs T	0.740 (0.583-0.940)	0.243653
29	Wang,X.F, 2013	Brain	China	Asian	CCS	331	684	1015	ERCC4	rs3743538 (G>T)	T vs G	0.738 (0.582-0.935)	0.219514
29	Wang,X.F, 2013	Brain	China	Asian	CCS	330	652	982	ERCC4	rs2276466 (C>A)	A vs C	0.757 (0.598-0.957)	0.306825
30	Yang,Z, 2013	Breast	China	Asian	HBCCS	461	504	965	ERCC4	rs6498486 (A>C)	C vs A	0.744 (0.586-0.945)	0.263548
30	Yang,Z, 2013	Breast	China	Asian	HBCCS	461	504	965	ERCC4	rs2276466 (C>G)	G vs C	0.763 (0.602-0.966)	0.349897
31	Wyss,A.B, 2013	Head and Neck	USA	African	PBCCS	305	251	556	ERCC4	rs3136085 (G>C)	C vs G	0.754 (0.587-0.969)	0.384757
31	Wyss,A.B, 2013	Head and Neck	USA	African	PBCCS	305	251	556	ERCC4	rs3136091 (C>G)	G vs C	0.788 (0.620-1.000)
31	Wyss,A.B, 2013	Head and Neck	USA	African	PBCCS	305	251	556	ERCC4	rs3136130 (G>T)	T vs G	0.837 (0.667-1.049)
31	Wyss,A.B, 2013	Head and Neck	USA	African	PBCCS	305	251	556	ERCC4	rs2020955 (T>C)	C vs T	0.976 (0.706-1.349)
32	Zhang,J.S, 2013	Stomach	China	Asian	HBCCS	331	355	686	ERCC4	rs180067 (G>C)	C vs G	1.217 (1.052-1.407)	0.131786
32	Zhang,J.S, 2013	Stomach	China	Asian	HBCCS	331	355	686	ERCC4	rs2276466 (C>A)	A vs C	0.825 (0.735-0.926)	0.0203949
34	Chu,H, 2013	Stomach	China	Asian	HBCCS	350	468	818	ERCC4	rs31870 (A>G)	G vs A	0.980 (0.865-1.110)
35	Paszkowska S,K, 2013	Skin	Poland	Caucasian	CCS	626	1263	1889	ERCC4	rs762521 (G>A)	A vs G	0.904 (0.736-1.109)
35	Paszkowska S,K, 2013	Skin	Poland	Caucasian	CCS	633	1330	1963	ERCC5	rs1047768 (T>C)	C vs T	0.910 (0.648-1.277)
35	Paszkowska S,K, 2013	Skin	Poland	Caucasian	CCS	650	1356	2006	ERCC5	rs1047769 (A>G)	G vs A	1.145 (0.847-1.546)
35	Paszkowska S,K, 2013	Skin	Poland	Caucasian	CCS	636	1332	1968	ERCC5	rs2227869 (G>C)	C vs G	0.979 (0.753-1.272)
35	Paszkowska S,K, 2013	Skin	Poland	Caucasian	CCS	519	649	1168	ERCC5	rs4150360 (C>T)	T vs C	1.049 (0.811-1.355)
37	Yu,H, 2012	Head and Neck	USA	Caucasian	HBCCS	1040	1046	2086	ERCC4	rs2276466 (C>G)	G vs C	1.272 (0.212-7.635)
38	Sakoda,L.C, 2012	Lung	USA	Caucasian	CCS	744	1477	2221	ERCC4	rs1799797 (T>A)	A vs T	1.044 (0.782-1.394)
38	Sakoda,L.C, 2012	Lung	USA	Caucasian	CCS	744	1477	2221	ERCC4	rs3136166 (T>G)	G vs T	0.773 (0.514-1.161)
38	Sakoda,L.C, 2012	Lung	USA	Caucasian	CCS	743	1474	2217	ERCC5	rs7325708 (C>G)	G vs C	1.101 (0.796-1.524)
38	Sakoda,L.C, 2012	Lung	USA	Caucasian	CCS	740	1471	2211	ERCC5	rs1047769 (A>G)	G vs A	1.022 (0.869-1.201)
38	Sakoda,L.C, 2012	Lung	USA	Caucasian	CCS	742	1475	2217	ERCC5	rs4150351 (A>C)	C vs A	0.821 (0.581-1.161)
38	Sakoda,L.C, 2012	Lung	USA	Caucasian	CCS	742	1475	2217	ERCC5	rs4150355 (C>T)	T vs C	1.063 (0.902-1.252)
38	Sakoda,L.C, 2012	Lung	USA	Caucasian	CCS	744	1474	2218	ERCC5	rs4150386 (A>C)	C vs A	0.990 (0.871-1.127)
38	Sakoda,L.C, 2012	Lung	USA	Caucasian	CCS	741	1476	2217	ERCC5	rs4150393 (A>G)	G vs A	0.819 (0.673-0.997)	0.474663
39	Zhou,R.M, 2012	Esophagus	China	Asian	CCS	389	778	1167	ERCC4	rs6498486 (A>C)	C vs A	1.028 (0.806-1.313)
40	Doherty,J.A, 2011	uterus	USA	Caucasian	PBCCS	713	717	1430	ERCC4	rs3136064 (C>T)	T vs C	1.088 (0.798-1.483)
40	Doherty,J.A, 2011	uterus	USA	Caucasian	PBCCS	708	715	1423	ERCC4	rs3136215 (T>C)	C vs T	0.942 (0.825-1.077)
40	Doherty,J.A, 2011	Uterus	USA	Caucasian	PBCCS	715	710	1425	ERCC5	rs2296147 (T>C)	C vs T	1.118 (0.793-1.576)
40	Doherty,J.A, 2011	Uterus	USA	Caucasian	PBCCS	680	699	1379	ERCC5	rs4150261 (G>A)	A vs G	0.982 (0.700-1.378)
40	Doherty,J.A, 2011	Uterus	USA	Caucasian	PBCCS	681	700	1381	ERCC5	rs4150276 (T>A)	A vs T	1.053 (0.702-1.581)
40	Doherty,J.A, 2011	Uterus	USA	Caucasian	PBCCS	702	679	1381	ERCC5	rs3818356 (G>A)	A vs G	0.825 (0.567-1.201)
40	Doherty,J.A, 2011	Uterus	USA	Caucasian	PBCCS	702	681	1383	ERCC5	rs4150351 (A>C)	C vs A	1.164 (0.838-1.617)
40	Doherty,J.A, 2011	Uterus	USA	Caucasian	PBCCS	702	680	1382	ERCC5	rs4150355 (C>T)	T vs C	1.023 (0.770-1.359)
40	Doherty,J.A, 2011	Uterus	USA	Caucasian	PBCCS	726	722	1448	ERCC5	rs4150375 (A>G)	G vs A	1.226 (0.939-1.602)
40	Doherty,J.A, 2011	Uterus	USA	Caucasian	PBCCS	702	680	1382	ERCC5	rs4150383 (G>A)	A vs G	0.977 (0.858-1.113)
40	Doherty,J.A, 2011	Uterus	USA	Caucasian	PBCCS	664	646	1310	ERCC5	rs4150386 (A>C)	C vs A	0.935 (0.614-1.423)
40	Doherty,J.A, 2011	Uterus	USA	Caucasian	PBCCS	702	681	1383	ERCC5	rs4150393 (A>G)	G vs A	0.736 (0.533-1.015)
44	Rajaraman,P, 2010	Brain	USA	Caucasian	HBCCS	124	471	595	ERCC4	rs1800067 (G>A)	A vs G	1.714 (1.090-2.696)	0.571
44	Rajaraman,P, 2010	Brain	USA	Caucasian	HBCCS	65	471	536	ERCC4	rs1800067 (G>A)	A vs G	0.709 (0.319-1.577)
45	Wang,M, 2010	Bladder	China	Asian	HBCCS	234	250	484	ERCC4	rs31870 (A>G)	G vs A	1.145 (0.8491.546)
45	Wang,M, 2010	Bladder	China	Asian	HBCCS	130	150	280	ERCC4	rs6498486 (A>C)	C vs A	0.651 (0.108-3.911)
47	Abbasi,R, 2009	Laryngeal	Germany	Caucasian	PBCCS	248	647	895	ERCC4	rs1800067 (G>A)	A vs G	1.095 (0.799-1.500)
48	Pan,J, 2009	Esophagus	USA	Caucasian	CCS	384	453	837	ERCC4	rs2020955 (T>C)	C vs T	1.276 (0.883-1.843)
48	Pan,J, 2009	Esophagus	USA	Caucasian	CCS	382	457	839	ERCC5	rs17655 (G>C)	C vs G	0.737 (0.477-1.139)
50	Rajaraman,P, 2008	Breast	USA	Caucasian	CCS	821	1071	1892	ERCC4	rs1800124 (A>G)	G vs A	0.943 (0.702-1.267)
51	Lin,J, 2008	Kidney	USA	Caucasian	PBCCS	319	326	645	ERCC4	rs2020955 (T>C)	C vs T	1.000 (0.741-1.349)
51	Lin,J, 2008	Kidney	USA	Caucasian	PBCCS	323	335	658	ERCC5	rs17655 (G>C)	C vs G	0.937 (0.818-1.073)
53	Han,J, 2009	Breast	USA	Caucasian	PBCCS	238	473	711	ERCC4	rs11648736 (G>A)	A vs G	1.017 (0.752-1.375)
53	Han,J, 2009	Breast	USA	Caucasian	PBCCS	238	475	713	ERCC4	rs4781560 (T>C)	C vs T	1.022 (0.822-1.270)
53	Han,J, 2009	Breast	USA	Caucasian	PBCCS	235	471	706	ERCC4	rs3136130 (G>T)	T vs G	0.907 (0.713-1.153)
53	Han,J, 2009	Breast	USA	Caucasian	PBCCS	236	472	708	ERCC4	rs1646332 (C>A)	A vs C	1.049 (0.912-1.206)
53	Han,J, 2009	Breast	USA	Caucasian	PBCCS	237	475	712	ERCC4	rs11649492 (G>A/C)	A/C vs G	0.998 (0.875-1.138)
53	Han,J, 2009	Breast	USA	Caucasian	PBCCS	235	473	708	ERCC4	rs3136112 (C>T)	T vs C	0.939 (0.809-1.089)
53	Han,J, 2009	Breast	USA	Caucasian	PBCCS	238	473	711	ERCC4	rs3136064 (C>T)	T vs C	1.048 (0.861-1.276)
53	Han,J, 2009	Breast	USA	Caucasian	PBCCS	239	474	713	ERCC4	rs3136189 (T>C)	C vs T	0.962 (0.826-1.120)
53	Han,J, 2009	Breast	USA	Caucasian	PBCCS	236	466	702	ERCC4	rs3136038 (C>T)	T vs C	0.242 (0.028-2.073)
53	Han,J, 2009	Breast	USA	Mixed	CCS	234	469	703	ERCC5	rs4150350 (G>A)	A vs G	0.661 (0.459-0.954)	0.515648
53	Han,J, 2009	Breast	USA	Mixed	CCS	237	473	710	ERCC5	rs4150282 (C>T)	T vs C	0.964 (0.824-1.127)
53	Han,J, 2009	Breast	USA	Mixed	CCS	238	473	711	ERCC5	rs4150351 (A>C)	C vs A	0.950 (0.812-1.112)
53	Han,J, 2009	Breast	USA	Mixed	CCS	237	471	708	ERCC5	rs4743 (C>G)	G vs C	0.878 (0.739-1.042)
53	Han,J, 2009	Breast	USA	Mixed	CCS	235	471	706	ERCC5	rs4150260 (G>A)	A vs G	1.089 (0.931-1.273)
53	Han,J, 2009	Breast	USA	Mixed	CCS	239	471	710	ERCC5	rs2018836 (A>G)	G vs A	1.038 (0.896-1.202)
53	Han,J, 2009	Breast	USA	Mixed	CCS	239	474	713	ERCC5	rs4150355 (C>T)	T vs C	0.845 (0.415-1.721)
53	Han,J, 2009	Breast	USA	Mixed	CCS	239	474	713	ERCC5	rs1408047 (C>T)	T vs C	0.891 (0.766-1.036)
53	Han,J, 2009	Breast	USA	Mixed	CCS	232	462	694	ERCC5	rs4150386 (A>C)	C vs A	0.875 (0.728-1.051)
53	Han,J, 2009	Breast	USA	Mixed	CCS	238	473	711	ERCC5	rs4771435 (A>G)	G vs A	1.078 (0.881-1.320)
53	Han,J, 2009	Breast	USA	Mixed	CCS	233	469	702	ERCC5	rs9557945 (T>A)	A vs T	1.038 (0.890-1.211)
53	Han,J, 2009	Breast	USA	Mixed	CCS	236	473	709	ERCC5	rs7325496 (C>A/G)	A/G vs C	0.839 (0.658-1.071)
53	Han,J, 2009	Breast	USA	Mixed	CCS	238	471	709	ERCC5	rs2227869 (G>C)	C vs G	0.845 (0.691-1.032)
54	McWilliams,R.R, 2008	Pancreas	USA	Caucasian	CCS	470	210	680	ERCC4	rs1800067 (G>A)	A vs G	1.167 (0.784-1.737)
54	McWilliams,R.R, 2008	Pancreas	USA	Caucasian	CCS	468	241	709	ERCC4	rs2020955 (T>C)	C vs T	0.861 (0.610-1.215)
55	Shao,M, 2008	Lung	China	Asian	CCS	971	973	1944	ERCC4	rs3136038 (C>T)	T vs C	0.604 (0.436-0.835)	0.135957
55	Shao,M, 2008	Lung	China	Asian	CCS	912	942	1854	ERCC4	rs1799798 (G>A)	A vs G	0.316 (0.035-2.832)
55	Shao,M, 2008	Lung	China	Asian	CCS	996	989	1985	ERCC4	rs2238463 (C>G)	G vs C	0.916 (0.787-1.066)
56	Hooker,S, 2008	Prostate	USA	African	CCS	254	301	555	ERCC4	rs2020955 (T>C)	C vs T	0.954 (0.796-1.144)
56	Hooker,S, 2008	Prostate	USA	African	CCS	256	301	557	ERCC5	rs2296148 (C>T)	T vs C	0.773 (0.527-1.135)
56	Hooker,S, 2008	Prostate	USA	African	CCS	254	304	558	ERCC5	rs4150313 (A>G)	G vs A	0.890 (0.668-1.185)
62	Garcia Closas,M, 2006	Bladder	Spain	Caucasian	CCS	1102	1025	2127	ERCC4	rs1800067 (G>A)	A vs G	0.941 (0.696-1.272)
62	Garcia Closas,M, 2006	Bladder	Spain	Caucasian	CCS	1083	1066	2149	ERCC4	rs1799799 (T>C)	C vs T	1.074 (0.918-1.257)
62	Garcia Closas,M, 2006	Bladder	Spain	Caucasian	CCS	1103	1094	2197	ERCC5	rs1047768 (T>C)	C vs T	0.954 (0.626-1.453)
62	Garcia Closas,M, 2006	Bladder	Spain	Caucasian	CCS	1077	1068	2145	ERCC5	rs1047769 (A>G)	G vs A	1.355 (0.991-1.853)
62	Garcia Closas,M, 2006	Bladder	Spain	Caucasian	CCS	1143	1136	2279	ERCC5	rs2227869 (G>C)	C vs G	0.764 (0.519-1.124)
65	Sugimura,T, 2006	Oral	Japan	Asian	CCS	122	241	363	ERCC4	rs1799797 (T>A)	A vs T	1.052 (0.903-1.225)
66	Matullo,G, 2005	Bladder	Italy	Caucasian	HBCCS	289	291	580	ERCC4	rs1800124 (A>G)	G vs A	0.943 (0.810-1.099)
68	Zienolddiny,S, 2006	Lung	Norway	Caucasian	PBCCS	337	409	746	ERCC4	rs1799802 (C>T)	T vs C	0.764 (0.633-0.923)	0.097876
71	Torres,S.M, 2013	Skin	USA	Caucasian	PBCCS	892	763	1655	ERCC4	rs1799800 (G>A)	A vs G	0.695 (0.516-0.937)	0.346982
71	Torres,S.M, 2013	Skin	USA	Caucasian	PBCCS	893	766	1659	ERCC4	rs744154 (G>C)	C vs G	0.726 (0.537-0.981)	0.49784
71	Torres,S.M, 2013	Skin	USA	Caucasian	PBCCS	884	756	1640	ERCC4	rs9302507 (C>T)	T vs C	0.943 (0.734-1.211)
72	Gong,Y, 2013	Stomach	China	Asian	CCS	378	378	756	ERCC4	rs254942 (G>A)	A vs G	1.232 (0.918-1.654)
74	Gao K, 2014	Brain	China	Asian	HBCCS	325	376	701	ERCC4	rs1799801 (T>C)	C vs T	0.860 (0.664-1.112)
80	Wang,B, 2016	Liver	China	Asian	PBCCS	168	468	636	ERCC4	rs254942 (G>A)	A vs G	1.055 (0.810-1.374)
80	Wang,B, 2016	Liver	China	Asian	PBCCS	169	378	547	ERCC4	rs1799801 (T>C)	C vs T	0.978 (0.769-1.243)
80	Wang,B, 2016	Liver	China	Asian	PBCCS	169	717	886	ERCC4	rs2276464 (G>C)	C vs G	1.240 (0.746-2.061)
80	Wang,B, 2016	Liver	China	Asian	PBCCS	538	893	1431	ERCC5	rs873601 (G>A)	A vs G	0.785 (0.575-1.071)
81	Deirdre A H, 2006	Blood	USA	Caucasian	PBCCS	662	715	1377	ERCC4	rs1799802 (C>T)	T vs C	1.015 (0.869-1.185)
84	Luo,K.Q, 2013	Brain	China	Asian	HBCCS	297	415	712	ERCC4	rs3734091 (G>T)	T vs G	0.998 (0.731-1.362)
85	Li,Y.K, 2020	Colorectum	China	Asian	CCS	841	851	1692	ERCC5	rs2228959 (C>A)	A vs C	1.101 (0.977-1.241)
94	Sang,L, 2018	Stomach	China	Asian	CCS	450	535	985	ERCC5	rs2228959 (C>A)	A vs C	0.930 (0.739-1.171)
94	Sang,L, 2018	Stomach	China	Asian	CCS	450	535	985	ERCC5	rs4150291 (A>T)	T vs A	0.946 (0.748-1.197)
94	Sang,L, 2018	Stomach	China	Asian	CCS	450	535	985	ERCC5	rs4150383 (G>A)	A vs G	0.903 (0.633-1.288)
95	Perez R,C, 2018	Lung	Spain	Caucasian	CCS	174	298	472	ERCC5	rs2094258 (C>T)	T vs C	0.967 (0.763-1.226)
98	Lonjou,C, 2017	Thyroid	Belarus	Caucasian	CCS	75	254	329	ERCC5	rs1047768 (T>C)	C vs T	0.954 (0.705-1.290)
101	Hua,R.X, 2016	Colorectum	China	Asian	CCS	1900	1976	3876	ERCC5	rs751402 (A>G)	G vs A	1.010 (0.616-1.657)
108	He,J, 2016	Nervous tissue	China	Asian	CCS	248	531	779	ERCC5	rs2094258 (C>T)	T vs C	1.168 (1.065-1.281)	0.0182966
108	He,J, 2016	Nervous tissue	China	Asian	CCS	248	531	779	ERCC5	rs751402 (A>G)	G vs A	1.131 (0.970-1.320)
108	He,J, 2016	Nervous tissue	China	Asian	CCS	248	531	779	ERCC5	rs2296147 (T>C)	C vs T	1.171 (0.927-1.479)
108	He,J, 2016	Nervous tissue	China	Asian	CCS	248	531	779	ERCC5	rs1047768 (T>C)	C vs T	1.057 (0.937-1.193)
108	He,J, 2016	Nervous tissue	China	Asian	CCS	248	531	779	ERCC5	rs873601 (G>A)	A vs G	1.003 (0.869-1.158)
110	Joo,J, 2016	Uterus	Korea	Asian	HBCCS	478	922	1400	ERCC5	rs9557929 (G>C)	C vs G	1.098 (0.969-1.244)
110	Joo,J, 2016	Uterus	Korea	Asian	HBCCS	478	922	1400	ERCC5	rs2094258 (C>T)	T vs C	1.031 (0.880-1.210)
110	Joo,J, 2016	Uterus	Korea	Asian	HBCCS	478	922	1400	ERCC5	rs751402 (A>G)	G vs A	0.981 (0.814-1.181)
110	Joo,J, 2016	Uterus	Korea	Asian	HBCCS	478	922	1400	ERCC5	rs9557946 (T>A)	A vs T	1.034 (0.902-1.184)
111	Na,N, 2015	Breast	China	Asian	HBCCS	325	325	650	ERCC5	rs2296147 (T>C)	C vs T	0.937 (0.782-1.123)
124	Zavras,A.I, 2012	Oral	Taiwan	Asian	HBCCS	239	336	575	ERCC5	rs751402 (A>G)	G vs A	0.912 (0.783-1.061)
125	Yoon,A.J, 2011	Liver	Taiwan	Asian	HBCCS	96	336	432	ERCC5	rs751402 (A>G)	G vs A	0.680 (0.487-0.951)
130	Ma,H, 2012	Head and Neck	USA	Caucasian	HBCCS	1056	1065	2121	ERCC5	rs2296147 (T>C)	C vs T	1.102 (0.908-1.337)
130	Ma,H, 2012	Head and Neck	USA	Caucasian	HBCCS	1057	1064	2121	ERCC5	rs4771436 (T>G)	G vs T	0.626 (0.424-0.925)	0.485899
130	Ma,H, 2012	Head and Neck	USA	Caucasian	HBCCS	1059	1066	2125	ERCC5	rs2227869 (G>C)	C vs G	0.635 (0.431-0.936)	0.506727
130	Ma,H, 2012	Head and Neck	USA	Caucasian	HBCCS	1057	1065	2122	ERCC5	rs4150351 (A>C)	C vs A	0.864 (0.691-1.079)
130	Ma,H, 2012	Head and Neck	USA	Caucasian	HBCCS	1054	1061	2115	ERCC5	rs4150355 (C>T)	T vs C	0.993 (0.797-1.236)
130	Ma,H, 2012	Head and Neck	USA	Caucasian	HBCCS	1059	1063	2122	ERCC5	rs4150383 (G>A)	A vs G	1.010 (0.772-1.322)
130	Ma,H, 2012	Head and Neck	USA	Caucasian	HBCCS	1059	1066	2125	ERCC5	rs4150386 (A>C)	C vs A	1.190 (0.932-1.519)
130	Ma,H, 2012	Head and Neck	USA	Caucasian	HBCCS	1058	1066	2124	ERCC5	rs873601 (G>A)	A vs G	1.017 (0.822-1.259)
130	Ma,H, 2012	Head and Neck	USA	Caucasian	HBCCS	1059	1066	2125	ERCC5	rs4150393 (A>G)	G vs A	0.759 (0.592-0.974)	0.404409
141	Michiels,S, 2007	Lung	France	Caucasian	CCS	143	172	315	ERCC5	rs3818356 (G>A)	A vs G	0.980 (0.832-1.154)
141	Michiels,S, 2007	Lung	France	Caucasian	CCS	146	172	318	ERCC5	rs4771436 (T>G)	G vs T	2.128 (1.229-3.686)	0.558188
150	P Biason, 2012	Bone	Italy	Caucasian	HBCCS	130	250	380	ERCC5	rs17655 (G>C)	C vs G	0.702 (0.532-0.925)	0.260747
156	Valérie Le M, 2006	Soft tissue	France	Caucasian	CCS	93	53	146	ERCC5	rs17655 (G>C)	C vs G	1.428 (1.129-1.806)	0.0782093
160	Bai Y, 2016	Stomach	China	Asian	HBCCS	194	225	419	ERCC5	rs1800975 (T>C)	C vs T	1.018 (0.802-1.292)
Abbreviations:OR, odds ratio; A, adenine; T, thymine; G, guanine; C, cytosine; CCS: case-control study; HBCCS: Hospital based case-control study; PBCCS: Population based case-control study; ERCC: excision repair cross-complementation.
aMinor alleles vs major alleles (reference).
bFPRP values at prior probability of 0.05 at power OR of 1.5 , and the FPRP level of noteworthiness is 0.20.
Ref ID: References for the included articles are presented in the Supplementary Table S3, the Reference part.
